# Supplementary material for: Evaluation of zoonotic platyhelminthe infections identified in slaughtered livestock in Iran, 2015–2019
Source: BMC Vet Res. 2021 May 5;17:185. doi: 10.1186/s12917-021-02888-9 (PMC8097913; doi:10.1186/s12917-021-02888-9)
Supplement: Supplementary file 1 — Additional file 1. [file 12917_2021_2888_MOESM1_ESM.xlsx]

## Sheet: Sheet1
Province	HydShG_Num2015	HydShG_Pop2015	HydShG_incid2015	HydShG_Num2016	HydShG_Pop2016	HydShG_incid2016	HydShG_Num2017	HydShG_Pop2017	HydShG_incid2017	HydShG_Num2018	HydShG_pop2018	HydShG_incid2018	HydShG_Num2019	HydShG_pop2019	HydShG_incid2019	HydCatt_Num2015	HydCatt_Pop2015	HydCatt_incid2015	HydCatt_Num2016	HydCatt_Pop2016	HydCatt_incid2016	HydCatt_Num2017	HydCatt_Pop2017	HydCatt_incid2017	HydCatt_Num2018	HydCatt_pop2018	HydCatt_incid2018	HydCatt_Num2019	HydCatt_pop2019	HydCatt_incid2019	FascShG_Num2015	FascShG_Pop2015	FascShG_incid2015	FascShG_Num2016	FascShG_Pop2016	FascShG_incid2016	FascShG_Num2017	FascShG_Pop2017	FascShG_incid2017	FascShG_Num2018	FascShG_pop2018	FascShG_incid2018	FascShG_Num2019	FascShG_pop2019	FascShG_incid2019	FascCatt_Num2015	FascCatt_Pop2015	FascCatt_incid2015	FascCatt_Num2016
East Azerbaijan	31752	392511	8089.45	31678	392511	8070.6	34765	417257	8331.8	36883	383782	9610.4	27912	274648	10162.8	3899	84655	4605.75	4013	84655	4740.42	4265	73450	5806.67	4000	69213	5779.26	3868	62578	6181.09	4456	392511	1135.25	5584	392511	1422.64	4500	417257	1078.47	4480	383782	1167.33	3883	274648	1413.81	16847	84655	19900.8	11908
West Azerbaijan	13814	95631	14445.1	15750	95631	16469.6	15517	97518	15911.9	12633	78630	16066.4	9387	61366	15296.7	6565	49017	13393.3	8513	49017	17367.4	7430	48974	15171.3	6859	47185	14536.4	6874	39099	17581	2197	95631	2297.37	2852	95631	2982.3	2241	97518	2298.04	2173	78630	2763.58	359	61366	585.015	2281	49017	4653.49	2860
Ardabil	40712	186957	21776.1	21482	186957	11490.3	27155	200614	13535.9	30244	187820	16102.7	55369	154808	35766.2	3035	26468	11466.7	1804	26468	6815.78	1308	27080	4830.13	1499	27314	5488.03	7937	23973	33108.1	20994	186957	11229.3	45055	186957	24099.1	40192	200614	20034.5	30304	187820	16134.6	20954	154808	13535.5	2254	26468	8515.94	4700
Isfahan	37357	2869877	1301.69	91679	2869877	3194.53	151852	2267798	6696.01	127067	1998898	6356.85	102494	1538671	6661.2	8275	70712	11702.4	4013	70712	5675.13	5154	60707	8489.96	5278	57841	9125.02	5651	57732	9788.33	4223	2869877	147.149	45385	2869877	1581.43	52923	2267798	2333.67	52536	1998898	2628.25	38936	1538671	2530.5	1885	70712	2665.74	672
Alborz	4765	193590	2461.39	3571	193590	1844.62	3327	157821	2108.08	3768	176307	2137.18	1720	112597	1527.57	1055	26853	3928.8	941	26853	3504.26	843	20752	4062.26	829	23458	3533.98	656	21180	3097.26	1932	193590	997.985	1459	193590	753.655	1693	157821	1072.73	1741	176307	987.482	639	112597	567.511	663	26853	2469	487
Ilam	2721	40106	6784.52	4008	40106	9993.52	3988	34703	11491.8	4859	48272	10065.9	3930	35604	11038.1	548	6625	8271.7	1037	6625	15652.8	951	4420	21515.8	1078	5103	21124.8	706	4030	17518.6	348	40106	867.701	612	40106	1525.96	552	34703	1590.64	727	48272	1506.05	496	35604	1393.1	104	6625	1569.81	169
Bushehr	525	25038	2096.81	450	25038	1797.27	631	29844	2114.33	382	31744	1203.38	362	22601	1601.7	78	4147	1880.88	56	4147	1350.37	69	3047	2264.52	94	3641	2581.71	83	3416	2429.74	421	25038	1681.44	520	25038	2076.84	77	29844	258.008	150	31744	472.53	236	22601	1044.2	95	4147	2290.81	128
Tehran	35241	2315040	1522.26	96464	2315040	4166.84	59392	2055517	2889.39	22097	1599411	1381.57	21140	1159454	1823.27	5553	218063	2546.51	10194	218063	4674.8	8350	241882	3452.1	4792	200604	2388.79	5070	172995	2930.72	27505	2315040	1188.1	20668	2315040	892.771	20776	2055517	1010.74	18957	1599411	1185.25	16149	1159454	1392.81	4609	218063	2113.61	3174
Chaharmahal and Bakhtiari	3937	196356	2005.03	9371	196356	4772.45	11637	191541	6075.46	11878	192787	6161.2	7549	152811	4940.09	366	11190	3270.78	925	11190	8266.31	1268	10447	12137.5	1571	10072	15597.7	855	9186	9307.64	5728	196356	2917.15	3073	196356	1565.01	2493	191541	1301.55	3590	192787	1862.16	2347	152811	1535.88	282	11190	2520.11	378
South Khorasan	1544	62691	2462.87	2411	62691	3845.85	3296	66527	4954.38	3640	55445	6565.06	2564	45008	5696.77	36	4225	852.071	2	4225	47.3373	286	4481	6382.5	370	4009	9229.23	285	3728	7644.85	104	62691	165.893	62	62691	98.8978	298	66527	447.938	97	55445	174.948	131	45008	291.059	15	4225	355.03	0
Razavi Khorasan	15027	1729404	868.912	56938	1729404	3292.35	118150	1757338	6723.24	72995	1582134	4613.71	60789	1745237	3483.14	1232	87660	1405.43	6994	87660	7978.55	17944	88277	20326.9	8767	80732	10859.4	13681	117239	11669.3	1633	1729404	94.4256	3489	1729404	201.746	4073	1757338	231.771	3649	1582134	230.638	2527	1745237	144.794	59	87660	67.3055	369
North Khorasan	5203	93080	5589.82	6726	93080	7226.04	5578	91238	6113.68	5942	79511	7473.18	7655	61821	12382.5	407	6969	5840.15	302	6969	4333.48	282	6917	4076.91	392	6678	5870.02	1194	6041	19764.9	90	93080	96.691	29	93080	31.156	57	91238	62.474	73	79511	91.8112	17	61821	27.4987	16	6969	229.588	32
Khuzestan	47267	675525	6997.08	46859	675525	6936.68	44129	628885	7017.02	39697	621613	6386.13	25277	409140	6178.08	4562	61406	7429.24	5634	61406	9175	5137	54138	9488.71	6465	101546	6366.57	7587	42072	18033.4	27710	675525	4101.99	25213	675525	3732.36	16071	628885	2555.48	10542	621613	1695.91	6841	409140	1672.04	1676	61406	2729.37	4725
Zanjan	4637	31878	14546.1	5171	31878	16221.2	4541	41744	10878.2	5415	42119	12856.4	1132	27456	4122.96	3006	16107	18662.7	2951	16107	18321.2	2540	19127	13279.7	2777	19664	14122.3	847	17868	4740.32	1171	31878	3673.38	1227	31878	3849.05	1038	41744	2486.58	1156	42119	2744.6	230	27456	837.704	643	16107	3992.05	658
Semnan	7671	187197	4097.82	7725	187197	4126.67	8961	173114	5176.36	7336	164401	4462.26	3807	114560	3323.15	2974	7782	38216.4	887	7782	11398.1	1754	7443	23565.8	1227	7008	17508.6	617	6376	9676.91	664	187197	354.707	175	187197	93.4844	349	173114	201.601	353	164401	214.719	33	114560	28.8059	27	7782	346.955	19
Sistan and Baluchestan	118	3949	2988.1	139	3949	3519.88	163	7826	2082.8	509	9181	5544.06	1164	12901	9022.56	904	119244	758.109	1952	119244	1636.98	1632	84324	1935.39	4114	72404	5682.01	2258	25031	9020.81	277	3949	7014.43	290	3949	7343.63	290	7826	3705.6	164	9181	1786.3	220	12901	1705.29	630	119244	528.328	1047
Fars	23582	712978	3307.54	23308	712978	3269.11	27549	719727	3827.7	23806	668458	3561.33	22039	561915	3922.12	4152	42031	9878.42	3087	42031	7344.58	4665	44809	10410.9	4823	45258	10656.7	4366	45764	9540.25	4528	712978	635.083	5142	712978	721.2	4935	719727	685.677	3676	668458	549.922	4678	561915	832.51	1039	42031	2471.98	972
Qazvin	3379	104440	3235.35	4863	104440	4656.26	6320	99108	6376.88	5311	111716	4754.02	5362	83975	6385.23	622	28748	2163.63	778	28748	2706.28	1480	26631	5557.43	2037	33709	6042.9	3398	39856	8525.69	521	104440	498.851	604	104440	578.322	700	99108	706.3	632	111716	565.72	483	83975	575.171	60	28748	208.71	93
Qom	134510	625963	21488.5	112910	625963	18037.8	108740	609199	17849.7	94855	530090	17894.1	70830	396655	17856.8	1810	9358	19341.7	1740	9358	18593.7	1670	8879	18808.4	1785	9369	19052.2	1855	10204	18179.1	17200	625963	2747.77	14435	625963	2306.05	13900	609199	2281.68	12130	530090	2288.29	9055	396655	2282.84	170	9358	1816.63	165
Kurdistan	1699	63860	2660.51	1737	63860	2720.01	1535	60001	2558.29	1305	50499	2584.21	924	40156	2301.03	890	32957	2700.49	1023	32957	3104.04	1327	31232	4248.85	1110	29804	3724.33	1134	25068	4523.7	1312	63860	2054.49	1380	63860	2160.98	1638	60001	2729.95	1217	50499	2409.95	765	40156	1905.07	671	32957	2035.99	836
Kerman	4795	317669	1509.43	7191	317669	2263.68	4431	338636	1308.48	5247	287736	1823.55	6662	225168	2958.68	1252	40512	3090.44	1306	40512	3223.74	1087	37561	2893.96	1101	33281	3308.19	1208	25496	4738	2727	317669	858.441	3993	317669	1256.97	2403	338636	709.612	2858	287736	993.272	2604	225168	1156.47	499	40512	1231.73	556
Kermanshah	3402	170323	1997.38	3626	170323	2128.9	4134	155741	2654.41	4112	142219	2891.32	2374	95919	2475	725	38204	1897.71	1039	38204	2719.61	1057	36155	2923.52	787	35532	2214.9	747	30273	2467.55	1681	170323	986.948	1603	170323	941.153	1481	155741	950.938	1671	142219	1174.95	1394	95919	1453.31	342	38204	895.194	443
Kohgiluyeh and Boyer-Ahmad	9967	195009	5111.05	13970	195009	7163.77	8210	182105	4508.39	14599	154311	9460.76	8293	100207	8275.87	46	3052	1507.21	110	3052	3604.19	288	3289	8756.46	433	2423	17870.4	212	2356	8998.3	5339	195009	2737.82	7372	195009	3780.34	4295	182105	2358.53	4321	154311	2800.19	3091	100207	3084.61	144	3052	4718.22	228
Golestan	13142	286383	4588.96	16157	286383	5641.75	10654	296887	3588.57	13799	228835	6030.11	7484	153865	4864	709	16534	4288.13	593	16534	3586.55	2221	16019	13864.8	738	14276	5169.52	1781	11666	15266.6	2105	286383	735.03	3586	286383	1252.17	584	296887	196.708	1288	228835	562.851	777	153865	504.988	87	16534	526.188	177
Gilan	17167	187373	9161.94	22924	187373	12234.4	22097	197472	11189.9	26342	171521	15357.9	26694	140323	19023.3	2281	91655	2488.68	4945	91655	5395.23	4452	88829	5011.88	5518	76258	7235.96	6644	73121	9086.31	2904	187373	1549.85	5562	187373	2968.41	5667	197472	2869.77	4690	171521	2734.36	3511	140323	2502.08	5282	91655	5762.92	6914
Lorestan	21056	262498	8021.39	22018	262498	8387.87	16612	229982	7223.17	16611	214710	7736.48	19640	166093	11824.7	4622	34544	13380	5208	34544	15076.4	4665	37126	12565.3	4040	39815	10146.9	4408	38459	11461.6	4848	262498	1846.87	9080	262498	3459.07	6497	229982	2825	4332	214710	2017.61	5138	166093	3093.45	1401	34544	4055.7	2263
Mazandaran	31940	435700	7330.73	21492	435700	4932.75	28569	424723	6726.5	27351	407175	6717.26	23742	306311	7750.95	13229	72069	18356	10210	72069	14167	9520	70458	13511.6	10680	66534	16051.9	8730	58114	15022.2	11622	435700	2667.43	8589	435700	1971.31	9253	424723	2178.6	8346	407175	2049.73	7125	306311	2326.07	7044	72069	9773.97	1215
Markazi	4045	188259	2148.64	6697	188259	3557.33	8265	189127	4370.08	7758	171779	4516.27	4760	140991	3376.1	1507	28901	5214.35	3095	28901	10709	2540	27243	9323.5	1999	25857	7730.98	995	23530	4228.64	1390	188259	738.345	2918	188259	1549.99	3643	189127	1926.22	2743	171779	1596.82	1662	140991	1178.8	612	28901	2117.57	1314
Hormozgan	879	56897	1544.9	823	56897	1446.47	863	57983	1488.37	969	51891	1867.38	724	41191	1757.67	428	16366	2615.18	401	16366	2450.2	372	15458	2406.52	328	12171	2694.93	156	10569	1476.01	559	56897	982.477	507	56897	891.084	552	57983	952.003	470	51891	905.745	453	41191	1099.75	423	16366	2584.63	387
Hamadan	3520	241020	1460.46	3700	241020	1535.14	5287	219692	2406.55	6073	196059	3097.54	3068	153365	2000.46	776	26495	2928.85	1780	26495	6718.25	525	24405	2151.2	1309	24154	5419.39	1164	23304	4994.85	1979	241020	821.094	1359	241020	563.854	2482	219692	1129.76	3006	196059	1533.21	3612	153365	2355.17	501	26495	1890.92	579
Yazd	1737	293707	591.406	1124	293707	382.694	1432	259838	551.113	1326	261274	507.513	1258	216880	580.044	230	7887	2916.19	131	7887	1660.96	87	6756	1287.74	82	5699	1438.85	78	6295	1239.08	760	293707	258.761	745	293707	253.654	1002	259838	385.625	918	261274	351.355	795	216880	366.562	6	7887	76.0746	11
[truncated: 41 more columns]
