# Supplementary material for: Evaluation of zoonotic platyhelminthe infections identified in slaughtered livestock in Iran, 2015–2019
Source: BMC Vet Res. 2021 May 5;17:185. doi: 10.1186/s12917-021-02888-9 (PMC8097913; doi:10.1186/s12917-021-02888-9)
Supplement: Supplementary file 6 — Additional file 6. (XLS 148 kb) [file 12917_2021_2888_MOESM6_ESM.xls]

## Sheet: DicSheep94
Dicrocoeliasis in sheep-goat 2015
Name	FID	LMiIndex	LMiZScore	LMiPValue	COType	NNeighbors
Tehran	0	6.92144e-05	3.51112	0.002	HH	12
West Azerbaijan	1	1.85253e-07	0.214419	0.336		6
Yazd	2	3.38531e-06	0.737602	0.236		4
Kohgiluyeh and Boyer-Ahmar	3	9.97591e-06	1.39903	0.026	LL	6
Kurdistan	4	-6.47918e-06	-1.58192	0.06		13
Lorestan	5	-1.44175e-06	-1.03152	0.16		14
Markazi	6	-1.54312e-05	-3.49244	0.002	LH	15
Zanjan	7	1.64298e-05	1.70907	0.056		14
Mazandaran	8	2.78922e-06	3.10652	0.002	HH	11
Qazvin	9	-7.40554e-07	-2.89948	0.002	LH	13
Qom	10	8.02173e-05	2.57742	0.008	HH	13
Semnan	11	-8.46868e-06	-2.55376	0.01	LH	8
Hormozgan	12	2.10959e-06	0.840393	0.064		1
Ilam	13	4.23888e-06	0.660273	0.296		7
Isfahan	14	6.4908e-06	1.52734	0.08		11
Kerman	15	5.18885e-06	1.39046	0.026	LL	3
Kermanshah	16	-1.0886e-07	-0.0848394	0.486		8
North Khorasan	17	-8.43788e-07	-0.258401	0.482		3
Razavi Khorasan	18	4.4224e-07	0.248427	0.498		2
South Khorasan	19	3.07873e-06	0.940487	0.114		2
Khuzestan	20	9.30834e-06	1.28526	0.06		8
Sistan and Baluchestan	21	1.22845e-06	0.843955	0.07		1
Alborz	22	7.04973e-05	2.41489	0.02	HH	13
Ardabil	23	-5.06556e-06	-0.808085	0.194		7
Bushehr	24	8.11416e-06	1.46796	0.004	LL	4
Chaharmahal and Bakhtiari	25	-9.62549e-07	-0.0172533	0.472		9
East Azerbaijan	26	1.10178e-06	0.573811	0.236		6
Fars	27	3.83979e-06	1.16182	0.034	LL	2
Gilan	28	-1.05675e-05	-2.37579	0.016	LH	12
Golestan	29	7.6475e-07	0.481	0.252		4
Hamadan	30	4.4529e-06	1.60479	0.078		14
	Dicrocoeliasis in sheep-goat 2016
Name	FID	LMiIndex	LMiZScore	LMiPValue	COType	NNeighbors
Tehran	0	7.67607e-05	2.3249	0.02	HH	12
West Azerbaijan	1	7.91472e-06	0.668892	0.238		6
Yazd	2	4.22557e-06	0.838774	0.214		4
Kohgiluyeh and Boyer-Ahmar	3	1.37239e-05	1.34154	0.052		6
Kurdistan	4	-7.60556e-06	-1.30496	0.11		13
Lorestan	5	-8.09356e-07	-0.176011	0.398		14
Markazi	6	-1.07174e-05	-2.41122	0.012	LH	15
Zanjan	7	1.4572e-05	1.96661	0.034	HH	14
Mazandaran	8	-1.87951e-06	-2.85402	0.004	LH	11
Qazvin	9	-1.41293e-07	-2.2663	0.024	LH	13
Qom	10	6.0717e-05	1.98065	0.042	HH	13
Semnan	11	-1.31636e-05	-2.35755	0.018	LH	8
Hormozgan	12	2.70592e-06	1.02959	0.052		1
Ilam	13	9.00203e-06	1.14014	0.132		7
Isfahan	14	5.1033e-06	0.930042	0.198		11
Kerman	15	6.50611e-06	1.56896	0.02	LL	3
Kermanshah	16	1.04462e-06	0.30919	0.408		8
North Khorasan	17	-1.54433e-06	-0.318502	0.454		3
Razavi Khorasan	18	-1.25056e-08	0.0223499	0.394		2
South Khorasan	19	2.62737e-06	0.855761	0.198		2
Khuzestan	20	1.30568e-05	1.57978	0.052		8
Sistan and Baluchestan	21	1.40861e-06	0.968095	0.062		1
Alborz	22	3.05415e-05	3.07348	0.002	HH	13
Ardabil	23	1.32391e-05	0.860635	0.206		7
Bushehr	24	1.06789e-05	1.609	0.008	LL	4
Chaharmahal and Bakhtiari	25	4.30495e-06	0.606233	0.294		9
East Azerbaijan	26	-3.47929e-06	-2.05992	0.03	LH	6
Fars	27	4.88258e-06	1.25601	0.032	LL	2
Gilan	28	-2.65825e-06	-2.73896	0.004	LH	12
Golestan	29	3.52755e-07	0.918897	0.206		4
Hamadan	30	1.15084e-06	0.822198	0.212		14
	Dicrocoeliasis in sheep-goat 2017
Name	FID	LMiIndex	LMiZScore	LMiPValue	COType	NNeighbors
Tehran	0	2.09122e-05	2.21315	0.026	HH	12
West Azerbaijan	1	9.43549e-06	0.698565	0.202		6
Yazd	2	1.06217e-06	0.356877	0.412		4
Kohgiluyeh and Boyer-Ahmar	3	9.27689e-06	1.11099	0.12		6
Kurdistan	4	-7.57062e-06	-1.59657	0.066		13
Lorestan	5	-3.79112e-07	-0.365086	0.368		14
Markazi	6	-1.1622e-05	-2.40334	0.016	LH	15
Zanjan	7	3.40014e-06	1.89185	0.038	HH	14
Mazandaran	8	-1.28058e-06	-1.72215	0.054		11
Qazvin	9	8.91403e-07	1.79892	0.052		13
Qom	10	2.68252e-05	1.28421	0.114		13
Semnan	11	-6.45237e-06	-1.44588	0.094		8
Hormozgan	12	2.36841e-06	0.855949	0.124		1
Ilam	13	5.76331e-06	0.838316	0.204		7
Isfahan	14	7.03636e-06	0.671521	0.254		11
Kerman	15	5.90127e-06	1.40727	0.012	LL	3
Kermanshah	16	3.45972e-07	0.149086	0.49		8
North Khorasan	17	4.58796e-09	0.31719	0.468		3
Razavi Khorasan	18	-1.05058e-06	-0.555315	0.308		2
South Khorasan	19	1.08021e-06	0.339102	0.474		2
Khuzestan	20	8.69807e-06	1.0945	0.124		8
Sistan and Baluchestan	21	1.4573e-06	0.879596	0.102		1
Alborz	22	1.29793e-05	2.17502	0.024	HH	13
Ardabil	23	1.3258e-05	0.823028	0.21		7
Bushehr	24	8.89732e-06	1.69955	0.008	LL	4
Chaharmahal and Bakhtiari	25	-2.68853e-06	-0.175444	0.408		9
East Azerbaijan	26	-1.82352e-06	-2.39227	0.03	LH	6
Fars	27	4.37613e-06	1.21158	0.056		2
Gilan	28	7.19925e-07	2.18056	0.02	HH	12
Golestan	29	3.0963e-07	0.130454	0.486		4
Hamadan	30	2.07882e-06	0.542775	0.282		14
	Dicrocoeliasis in sheep-goat 2018
Name	FID	LMiIndex	LMiZScore	LMiPValue	COType	NNeighbors
Tehran	0	3.8713e-05	2.72916	0.002	HH	12
West Azerbaijan	1	1.34582e-05	1.13356	0.154		6
Yazd	2	1.00355e-06	0.23319	0.452		4
Kohgiluyeh and Boyer-Ahmar	3	8.52724e-06	1.33869	0.066		6
Kurdistan	4	-9.38836e-06	-2.02565	0.03	LH	13
Lorestan	5	-2.61098e-06	-0.540957	0.3		14
Markazi	6	-1.23636e-05	-2.7748	0.004	LH	15
Zanjan	7	1.23276e-05	2.63121	0.01	HH	14
Mazandaran	8	-2.40547e-06	-2.51749	0.014	LH	11
Qazvin	9	2.03533e-05	2.65236	0.012	HH	13
Qom	10	6.00745e-05	1.98415	0.034	HH	13
Semnan	11	-9.11538e-06	-1.79774	0.046	LH	8
Hormozgan	12	2.8162e-06	0.931012	0.078		1
Ilam	13	8.06117e-06	0.87189	0.214		7
Isfahan	14	8.1196e-06	0.721643	0.234		11
Kerman	15	7.30196e-06	1.7846	0.008	LL	3
Kermanshah	16	-3.04391e-07	-0.265597	0.424		8
North Khorasan	17	-1.01762e-07	-0.709404	0.272		3
Razavi Khorasan	18	1.61672e-07	0.581375	0.342		2
South Khorasan	19	2.60623e-06	0.788906	0.248		2
Khuzestan	20	1.07666e-05	1.3533	0.078		8
Sistan and Baluchestan	21	2.0146e-06	0.915158	0.124		1
Alborz	22	5.52084e-05	2.86632	0.006	HH	13
Ardabil	23	2.57927e-05	1.54893	0.08		7
Bushehr	24	1.10652e-05	1.68226	0.012	LL	4
Chaharmahal and Bakhtiari	25	-1.1702e-06	-0.0486596	0.46		9
East Azerbaijan	26	2.63032e-06	2.36064	0.016	HH	6
Fars	27	5.44713e-06	1.21438	0.092		2
Gilan	28	1.69672e-05	2.84424	0.006	HH	12
Golestan	29	2.94619e-07	0.097013	0.5		4
Hamadan	30	1.46508e-06	0.956549	0.188		14
	Dicrocoeliasis in sheep-goat 2019
Name	FID	LMiIndex	LMiZScore	LMiPValue	COType	NNeighbors
Tehran	0	2.95274e-05	2.17909	0.018	HH	12
West Azerbaijan	1	1.21294e-05	1.08422	0.168		6
Yazd	2	9.02742e-07	0.227446	0.434		4
Kohgiluyeh and Boyer-Ahmar	3	1.05059e-05	1.16013	0.11		6
Kurdistan	4	-1.17873e-05	-1.84065	0.044	LH	13
Lorestan	5	2.80711e-07	0.187028	0.416		14
Markazi	6	-2.37323e-05	-2.59874	0.01	LH	15
Zanjan	7	2.16186e-05	1.99165	0.034	HH	14
Mazandaran	8	-2.56623e-06	-2.05628	0.028	LH	11
Qazvin	9	2.02627e-05	2.16271	0.02	HH	13
Qom	10	3.89568e-05	1.47323	0.06		13
Semnan	11	-1.54458e-05	-2.02518	0.026	LH	8
Hormozgan	12	3.56178e-08	0.787804	0.326		1
Ilam	13	7.6745e-06	0.804265	0.226		7
Isfahan	14	-1.22782e-06	0.261587	0.378		11
Kerman	15	4.29505e-06	1.23471	0.12		3
Kermanshah	16	-1.55725e-06	-0.352368	0.394		8
North Khorasan	17	-1.06632e-05	-1.01996	0.15		3
Razavi Khorasan	18	-1.02661e-06	-0.430886	0.306		2
South Khorasan	19	4.20074e-06	1.2116	0.124		2
Khuzestan	20	1.36624e-05	1.36045	0.086		8
Sistan and Baluchestan	21	1.79118e-06	0.889824	0.248		1
Alborz	22	2.8378e-05	2.42333	0.014	HH	13
Ardabil	23	1.60196e-05	1.54808	0.088		7
Bushehr	24	1.30585e-05	1.68789	0.024	LL	4
Chaharmahal and Bakhtiari	25	6.35383e-07	0.108545	0.494		9
East Azerbaijan	26	1.2759e-05	1.73938	0.06		6
Fars	27	4.99819e-06	1.40631	0.036	LL	2
Gilan	28	1.61092e-06	2.45196	0.016	HH	12
Golestan	29	-3.18289e-06	-0.60549	0.242		4
Hamadan	30	-1.32106e-06	-0.871298	0.208		14
	Dicrocoeliasis in cattle 2015
Name	FID	LMiIndex	LMiZScore	LMiPValue	COType	NNeighbors
Tehran	0	7.41141e-05	2.84935	0.002	HH	12
West Azerbaijan	1	-4.34446e-07	-0.471453	0.3		6
Yazd	2	-2.35987e-06	-0.359567	0.334		4
Kohgiluyeh and Boyer-Ahmar	3	1.23624e-05	1.31892	0.09		6
Kurdistan	4	-1.66997e-06	-0.620552	0.282		13
Lorestan	5	1.88395e-07	0.192569	0.42		14
Markazi	6	9.86312e-07	1.73334	0.056		15
Zanjan	7	1.60077e-05	1.06439	0.15		14
Mazandaran	8	8.0547e-05	3.03662	0.006	HH	11
Qazvin	9	-2.74655e-05	-2.2541	0.016	LH	13
Qom	10	3.89281e-05	2.28501	0.014	HH	13
Semnan	11	2.84961e-05	3.27553	0.002	HH	8
Hormozgan	12	2.24147e-06	0.895053	0.266		1
Ilam	13	4.22909e-06	0.477171	0.35		7
Isfahan	14	1.23364e-05	1.31086	0.102		11
Kerman	15	6.79107e-06	1.68858	0.014	LL	3
Kermanshah	16	-3.01403e-06	-0.554451	0.3		8
North Khorasan	17	-1.02352e-06	-0.0327633	0.488		3
Razavi Khorasan	18	-1.10802e-06	-0.425717	0.294		2
South Khorasan	19	3.87405e-06	1.09623	0.116		2
Khuzestan	20	1.29659e-05	1.46148	0.066		8
Sistan and Baluchestan	21	2.17336e-06	0.965482	0.186		1
Alborz	22	1.05874e-06	3.04755	0.002	HH	13
Ardabil	23	-2.20214e-06	-0.0224469	0.476		7
Bushehr	24	1.07423e-05	1.55634	0.03	LL	4
Chaharmahal and Bakhtiari	25	7.28765e-06	0.812707	0.22		9
East Azerbaijan	26	-4.99413e-06	-0.682661	0.234		6
Fars	27	2.99538e-06	1.3422	0.016	LL	2
Gilan	28	-3.02416e-06	-2.0874	0.028	LH	12
Golestan	29	-1.18212e-05	-3.48873	0.002	LH	4
Hamadan	30	-2.74281e-06	-0.93686	0.196		14
	Dicrocoeliasis in cattle 2016
Name	FID	LMiIndex	LMiZScore	LMiPValue	COType	NNeighbors
Tehran	0	4.75329e-05	1.66085	0.052		12
West Azerbaijan	1	3.63852e-07	0.153362	0.362		6
Yazd	2	3.20815e-06	0.629977	0.29		4
Kohgiluyeh and Boyer-Ahmar	3	1.41282e-05	1.6747	0.022	LL	6
Kurdistan	4	-1.73307e-06	-1.18518	0.136		13
Lorestan	5	2.05763e-06	0.721217	0.238		14
Markazi	6	2.3138e-05	1.79757	0.042	HH	15
Zanjan	7	1.7967e-05	1.49324	0.088		14
Mazandaran	8	-2.62606e-05	-3.6961	0.002	LH	11
Qazvin	9	-2.26121e-05	-2.38609	0.018	LH	13
Qom	10	3.71152e-05	2.66624	0.016	HH	13
Semnan	11	1.3028e-05	1.51062	0.084		8
Hormozgan	12	1.8227e-06	0.830957	0.242		1
Ilam	13	-3.45173e-06	-0.216613	0.35		7
Isfahan	14	-7.67135e-06	-1.18212	0.154		11
Kerman	15	5.67246e-06	1.47458	0.022	LL	3
Kermanshah	16	1.41557e-06	0.3536	0.318		8
North Khorasan	17	-3.21565e-07	-1.2064	0.11		3
Razavi Khorasan	18	-2.46807e-06	-0.541671	0.318		2
South Khorasan	19	-1.63252e-07	0.0430436	0.456		2
Khuzestan	20	9.58341e-06	1.26969	0.088		8
Sistan and Baluchestan	21	1.85744e-06	0.88462	0.192		1
Alborz	22	-6.02999e-06	-2.99513	0.002	LH	13
Ardabil	23	-7.54398e-07	-0.0357392	0.466		7
Bushehr	24	8.44466e-06	1.46283	0.038	LL	4
Chaharmahal and Bakhtiari	25	7.84379e-06	0.998319	0.15		9
East Azerbaijan	26	-4.22025e-06	-0.519014	0.268		6
Fars	27	2.47134e-06	1.22213	0.064		2
Gilan	28	2.41921e-07	1.74694	0.046	HH	12
Golestan	29	4.52445e-06	1.89857	0.056		4
Hamadan	30	1.09648e-05	1.53853	0.064		14
	Dicrocoeliasis in cattle 2017
Name	FID	LMiIndex	LMiZScore	LMiPValue	COType	NNeighbors
Tehran	0	2.3907e-05	1.31839	0.102		12
West Azerbaijan	1	2.05688e-06	0.712597	0.22		6
Yazd	2	2.97885e-06	0.549454	0.306		4
Kohgiluyeh and Boyer-Ahmar	3	2.22869e-05	2.14868	0.008	LL	6
Kurdistan	4	-4.46592e-07	-1.70178	0.044	LH	13
Lorestan	5	-8.83864e-07	-0.00800487	0.5		14
Markazi	6	5.62341e-06	1.23648	0.12		15
Zanjan	7	1.19643e-05	1.65507	0.058		14
Mazandaran	8	-1.27367e-05	-1.946	0.038	LH	11
Qazvin	9	-2.19963e-05	-2.07634	0.038	LH	13
Qom	10	2.19117e-05	1.14054	0.146		13
Semnan	11	5.02751e-06	0.566309	0.278		8
Hormozgan	12	2.57306e-06	0.907448	0.264		1
Ilam	13	-4.34241e-06	-0.449127	0.298		7
Isfahan	14	-2.051e-06	-0.172206	0.42		11
Kerman	15	7.85119e-06	1.83506	0.004	LL	3
Kermanshah	16	2.06796e-06	0.342343	0.348		8
North Khorasan	17	-3.61636e-06	-2.53681	0.018	LH	3
Razavi Khorasan	18	-8.15162e-06	-0.53694	0.32		2
South Khorasan	19	-3.80044e-06	-1.31642	0.106		2
Khuzestan	20	1.56625e-05	1.60445	0.046	LL	8
Sistan and Baluchestan	21	2.53219e-06	0.95775	0.224		1
Alborz	22	7.66524e-06	1.85376	0.054		13
Ardabil	23	1.00408e-07	0.175525	0.392		7
Bushehr	24	1.38499e-05	1.93849	0.014	LL	4
Chaharmahal and Bakhtiari	25	1.27226e-05	1.29388	0.106		9
East Azerbaijan	26	-1.0549e-05	-1.37149	0.092		6
Fars	27	6.11882e-06	1.3723	0.042	LL	2
Gilan	28	7.942e-06	1.38002	0.096		12
Golestan	29	3.01456e-06	0.993766	0.152		4
Hamadan	30	5.26026e-06	1.09586	0.132		14
	Dicrocoeliasis in cattle 2018
Name	FID	LMiIndex	LMiZScore	LMiPValue	COType	NNeighbors
Tehran	0	1.77558e-05	0.878982	0.192		12
West Azerbaijan	1	-2.18044e-07	-0.540659	0.276		6
Yazd	2	7.48569e-06	1.28341	0.09		4
Kohgiluyeh and Boyer-Ahmar	3	-7.27903e-05	-2.27536	0.008	HL	6
Kurdistan	4	2.09721e-07	1.12444	0.13		13
Lorestan	5	1.25659e-06	0.589997	0.282		14
Markazi	6	4.79426e-06	0.820065	0.218		15
Zanjan	7	9.24884e-06	1.14798	0.144		14
Mazandaran	8	-1.37039e-05	-1.78307	0.054		11
Qazvin	9	1.17211e-06	1.40789	0.102		13
Qom	10	1.43934e-05	0.856865	0.202		13
Semnan	11	2.64365e-06	0.717426	0.242		8
Hormozgan	12	2.79138e-06	1.01074	0.22		1
Ilam	13	-1.33885e-06	-0.0673799	0.418		7
Isfahan	14	-9.54426e-06	-1.29825	0.108		11
Kerman	15	8.06408e-06	1.72111	0.02	LL	3
Kermanshah	16	-3.17319e-06	-0.196128	0.444		8
North Khorasan	17	4.99464e-07	1.40904	0.094		3
Razavi Khorasan	18	-3.02218e-06	-0.570608	0.284		2
South Khorasan	19	8.34325e-08	0.0788155	0.492		2
Khuzestan	20	-4.59484e-06	-0.422093	0.312		8
Sistan and Baluchestan	21	2.34514e-06	0.920562	0.248		1
Alborz	22	1.06022e-07	1.54477	0.088		13
Ardabil	23	-7.85981e-07	-0.0199395	0.488		7
Bushehr	24	-4.77117e-06	-0.531444	0.288		4
Chaharmahal and Bakhtiari	25	-1.34258e-05	-1.1476	0.138		9
East Azerbaijan	26	-7.3872e-06	-0.905553	0.19		6
Fars	27	-4.23052e-06	-0.820149	0.196		2
Gilan	28	3.97554e-06	1.21787	0.108		12
Golestan	29	3.71686e-06	0.554267	0.266		4
Hamadan	30	-2.91124e-06	-0.977698	0.174		14
	Dicrocoeliasis in cattle 2019
Name	FID	LMiIndex	LMiZScore	LMiPValue	COType	NNeighbors
Tehran	0	3.25113e-06	0.337073	0.356		12
West Azerbaijan	1	-1.80469e-06	-0.968044	0.158		6
Yazd	2	7.0414e-06	1.52453	0.026	LL	4
Kohgiluyeh and Boyer-Ahmar	3	9.06595e-06	1.63303	0.022	LL	6
Kurdistan	4	9.79324e-07	1.19837	0.128		13
Lorestan	5	-5.91232e-06	-0.463928	0.346		14
Markazi	6	-1.5352e-06	-0.705178	0.234		15
Zanjan	7	1.24928e-05	1.29343	0.114		14
Mazandaran	8	-5.27173e-06	-0.996054	0.176		11
Qazvin	9	-3.30096e-06	-1.4296	0.094		13
Qom	10	3.03368e-06	0.338892	0.336		13
Semnan	11	-4.95038e-06	-1.6555	0.058		8
Hormozgan	12	2.36542e-06	0.901395	0.204		1
Ilam	13	-3.3631e-06	-0.345617	0.342		7
Isfahan	14	1.76717e-06	0.359542	0.398		11
Kerman	15	5.79429e-06	1.44943	0.02	LL	3
Kermanshah	16	-2.24542e-06	-0.105557	0.488		8
North Khorasan	17	1.04244e-05	0.962429	0.176		3
Razavi Khorasan	18	4.39377e-06	2.13871	0.056		2
South Khorasan	19	1.18693e-06	0.393286	0.428		2
Khuzestan	20	1.22457e-05	1.51534	0.046	LL	8
Sistan and Baluchestan	21	1.29324e-06	0.862216	0.222		1
Alborz	22	-1.12743e-05	-1.47923	0.088		13
Ardabil	23	-5.19977e-07	0.172009	0.388		7
Bushehr	24	8.59486e-06	1.32603	0.062		4
Chaharmahal and Bakhtiari	25	1.01351e-05	1.14919	0.112		9
East Azerbaijan	26	-8.85674e-06	-1.62688	0.068		6
Fars	27	2.55759e-06	1.13829	0.064		2
Gilan	28	5.54026e-06	1.25238	0.128		12
Golestan	29	8.99819e-06	2.55355	0.024	HH	4
Hamadan	30	-6.05106e-06	-0.719181	0.236		14
	Fascioliasis in sheep-goat 2015
Name	FID	LMiIndex	LMiZScore	LMiPValue	COType	NNeighbors
Tehran	0	2.86108e-06	0.610539	0.318		12
West Azerbaijan	1	2.80186e-06	1.66985	0.06		6
Yazd	2	5.64392e-06	1.42671	0.004	LL	4
Kohgiluyeh and Boyer-Ahmar	3	1.39703e-06	0.389903	0.3		6
Kurdistan	4	4.52326e-07	0.510525	0.302		13
Lorestan	5	6.44357e-08	0.499033	0.342		14
Markazi	6	1.89892e-06	0.326989	0.412		15
Zanjan	7	5.22651e-06	0.599529	0.26		14
Mazandaran	8	-4.95509e-06	-1.01276	0.184		11
Qazvin	9	-5.45261e-06	-0.442576	0.3		13
Qom	10	-5.97409e-06	-0.942288	0.194		13
Semnan	11	5.9131e-06	1.05131	0.128		8
Hormozgan	12	5.8671e-07	0.495293	0.364		1
Ilam	13	4.4671e-07	0.23632	0.49		7
Isfahan	14	-1.98987e-07	0.111712	0.488		11
Kerman	15	-1.14639e-06	-0.439882	0.234		3
Kermanshah	16	1.99757e-06	0.459197	0.396		8
North Khorasan	17	6.17278e-06	1.15826	0.02	LL	3
Razavi Khorasan	18	4.13094e-06	1.09574	0.004	LL	2
South Khorasan	19	3.30402e-06	1.10042	0.006	LL	2
Khuzestan	20	-1.77646e-06	-0.0946668	0.468		8
Sistan and Baluchestan	21	-2.61936e-06	-0.414867	0.36		1
Alborz	22	-3.38348e-07	0.0916221	0.488		13
Ardabil	23	-7.15131e-06	0.385504	0.32		7
Bushehr	24	-2.27459e-07	-0.247619	0.312		4
Chaharmahal and Bakhtiari	25	7.66637e-07	0.147453	0.38		9
East Azerbaijan	26	-1.12895e-05	-2.61796	0.02	LH	6
Fars	27	-4.53261e-07	-0.152979	0.318		2
Gilan	28	-2.81062e-06	-1.43916	0.094		12
Golestan	29	3.45817e-06	0.877672	0.154		4
Hamadan	30	1.49577e-06	0.298409	0.424		14
	Fascioliasis in sheep-goat 2016
Name	FID	LMiIndex	LMiZScore	LMiPValue	COType	NNeighbors
Tehran	0	4.52887e-06	0.734136	0.242		12
West Azerbaijan	1	2.08594e-06	1.75855	0.064		6
Yazd	2	2.45947e-06	0.887149	0.036	LL	4
Kohgiluyeh and Boyer-Ahmar	3	-5.58789e-07	-0.134197	0.358		6
Kurdistan	4	-6.5514e-07	-0.715742	0.242		13
Lorestan	5	-2.20314e-06	-0.741444	0.312		14
Markazi	6	2.32344e-06	0.736165	0.296		15
Zanjan	7	3.88063e-06	0.927843	0.194		14
Mazandaran	8	1.51271e-06	0.920262	0.116		11
Qazvin	9	-3.49255e-06	-0.441546	0.314		13
Qom	10	5.82471e-07	0.968536	0.156		13
Semnan	11	4.71606e-06	1.0017	0.056		8
Hormozgan	12	3.53931e-07	0.301013	0.442		1
Ilam	13	6.89725e-07	0.255403	0.432		7
Isfahan	14	1.22972e-06	0.681934	0.354		11
Kerman	15	-7.06095e-08	-0.000708469	0.238		3
Kermanshah	16	1.38923e-06	0.341868	0.476		8
North Khorasan	17	3.07839e-06	0.811065	0.038	LL	3
Razavi Khorasan	18	2.05651e-06	0.807748	0.01	LL	2
South Khorasan	19	1.71507e-06	0.781125	0.012	LL	2
Khuzestan	20	-6.08347e-07	-0.255957	0.434		8
Sistan and Baluchestan	21	-8.37873e-07	-0.238806	0.426		1
Alborz	22	-5.24763e-07	-0.0255098	0.374		13
Ardabil	23	-1.08604e-05	0.633063	0.236		7
Bushehr	24	5.98324e-08	0.0807999	0.32		4
Chaharmahal and Bakhtiari	25	-1.61681e-07	-0.0274261	0.34		9
East Azerbaijan	26	-9.87919e-06	-2.92788	0.014	LH	6
Fars	27	-2.1289e-07	0.00552475	0.24		2
Gilan	28	2.22288e-06	1.48521	0.098		12
Golestan	29	2.06176e-06	0.8586	0.03	LL	4
Hamadan	30	3.22096e-06	0.546304	0.422		14
	Fascioliasis in sheep-goat 2017
Name	FID	LMiIndex	LMiZScore	LMiPValue	COType	NNeighbors
Tehran	0	1.94756e-06	0.471017	0.436		12
West Azerbaijan	1	1.3494e-06	1.85131	0.042	HH	6
Yazd	2	1.76666e-06	0.696768	0.118		4
Kohgiluyeh and Boyer-Ahmar	3	-3.11791e-07	-0.308878	0.466		6
Kurdistan	4	2.18811e-06	0.962914	0.182		13
Lorestan	5	-1.25491e-06	-0.425605	0.478		14
Markazi	6	1.72728e-07	0.380275	0.46		15
Zanjan	7	2.37852e-06	1.29646	0.126		14
Mazandaran	8	-3.5533e-07	-0.694041	0.258		11
Qazvin	9	-5.33604e-06	-0.812249	0.224		13
Qom	10	-4.92644e-07	-0.405737	0.5		13
Semnan	11	3.73637e-06	0.894522	0.11		8
Hormozgan	12	4.07835e-07	0.405724	0.32		1
Ilam	13	1.51671e-07	0.0937052	0.3		7
Isfahan	14	-3.75335e-07	-0.548477	0.458		11
Kerman	15	4.47368e-07	0.309752	0.446		3
Kermanshah	16	1.38537e-07	0.0935378	0.328		8
North Khorasan	17	3.78859e-06	0.966392	0.002	LL	3
Razavi Khorasan	18	1.8785e-06	0.757657	0.02	LL	2
South Khorasan	19	1.35874e-06	0.718739	0.034	LL	2
Khuzestan	20	-3.33573e-07	-0.168624	0.354		8
Sistan and Baluchestan	21	-4.75768e-07	-0.372825	0.302		1
Alborz	22	-2.26006e-06	-0.398516	0.306		13
Ardabil	23	-7.46908e-06	1.21624	0.112		7
Bushehr	24	9.78878e-07	0.331914	0.486		4
Chaharmahal and Bakhtiari	25	-7.18073e-08	0.0263449	0.314		9
East Azerbaijan	26	-1.16091e-05	-3.09728	0.008	LH	6
Fars	27	9.63846e-07	0.387184	0.32		2
Gilan	28	5.42105e-06	1.74264	0.08		12
Golestan	29	3.35701e-06	0.807964	0.064		4
Hamadan	30	7.23732e-07	0.279143	0.492		14
	Fascioliasis in sheep-goat 2018
Name	FID	LMiIndex	LMiZScore	LMiPValue	COType	NNeighbors
Tehran	0	1.31324e-06	0.417762	0.452		12
West Azerbaijan	1	6.3475e-06	2.13403	0.038	HH	6
Yazd	2	1.91468e-06	0.622441	0.204		4
Kohgiluyeh and Boyer-Ahmar	3	-1.07149e-06	-0.34343	0.472		6
Kurdistan	4	2.63267e-06	1.11399	0.142		13
Lorestan	5	-1.59402e-07	-0.256932	0.492		14
Markazi	6	2.32408e-07	0.19509	0.5		15
Zanjan	7	6.28163e-06	1.42456	0.12		14
Mazandaran	8	-4.9789e-07	-0.622522	0.32		11
Qazvin	9	-7.61725e-06	-1.02871	0.174		13
Qom	10	-8.88991e-07	-0.396776	0.486		13
Semnan	11	3.68271e-06	0.726255	0.22		8
Hormozgan	12	3.71244e-07	0.309203	0.412		1
Ilam	13	2.33352e-07	0.209466	0.378		7
Isfahan	14	-1.07619e-06	-0.419522	0.498		11
Kerman	15	8.84163e-07	0.551254	0.198		3
Kermanshah	16	-6.8771e-08	-0.0125527	0.306		8
North Khorasan	17	4.34464e-06	0.983104	0.002	LL	3
Razavi Khorasan	18	2.55306e-06	0.965913	0.002	LL	2
South Khorasan	19	2.05255e-06	0.809655	0.018	LL	2
Khuzestan	20	-1.28084e-08	-0.0117241	0.3		8
Sistan and Baluchestan	21	2.67712e-08	0.290873	0.414		1
Alborz	22	-3.06845e-06	-0.459358	0.27		13
Ardabil	23	2.90712e-06	1.64519	0.054		7
Bushehr	24	6.33271e-07	0.175047	0.428		4
Chaharmahal and Bakhtiari	25	-7.77585e-09	-0.112865	0.31		9
East Azerbaijan	26	-1.1214e-05	-3.53462	0.002	LH	6
Fars	27	7.52558e-07	0.275627	0.436		2
Gilan	28	7.67625e-06	1.89195	0.068		12
Golestan	29	3.18837e-06	0.871246	0.042	LL	4
Hamadan	30	3.37564e-07	0.213742	0.468		14
	Fascioliasis in sheep-goat 2019
Name	FID	LMiIndex	LMiZScore	LMiPValue	COType	NNeighbors
Tehran	0	6.93629e-07	0.324835	0.49		12
West Azerbaijan	1	-8.78715e-06	-1.7474	0.068		6
Yazd	2	1.94992e-06	0.640135	0.218		4
Kohgiluyeh and Boyer-Ahmar	3	-3.29049e-07	0.00119236	0.262		6
Kurdistan	4	8.37358e-07	0.934706	0.204		13
Lorestan	5	-1.38e-06	-0.0350212	0.426		14
Markazi	6	-5.30806e-07	-0.109044	0.41		15
Zanjan	7	-7.89826e-06	-1.48289	0.106		14
Mazandaran	8	-2.45016e-06	-0.677907	0.3		11
Qazvin	9	-7.03074e-06	-0.879762	0.218		13
Qom	10	-1.38013e-06	-0.307394	0.494		13
Semnan	11	3.93702e-06	0.728523	0.26		8
Hormozgan	12	2.13739e-07	0.26473	0.414		1
Ilam	13	-4.95098e-07	-0.267575	0.25		7
Isfahan	14	-7.2504e-07	-0.175743	0.408		11
Kerman	15	6.06188e-07	0.537106	0.276		3
Kermanshah	16	9.36721e-08	0.0614331	0.354		8
North Khorasan	17	5.56015e-06	1.16824	0.004	LL	3
Razavi Khorasan	18	3.09269e-06	0.946295	0.006	LL	2
South Khorasan	19	2.23573e-06	0.969646	0.012	LL	2
Khuzestan	20	-1.03367e-07	-0.50603	0.262		8
Sistan and Baluchestan	21	4.77709e-09	0.228814	0.474		1
Alborz	22	-5.53417e-06	-0.597693	0.254		13
Ardabil	23	-2.7724e-05	-0.0532098	0.496		7
Bushehr	24	-8.28637e-08	-0.079392	0.304		4
Chaharmahal and Bakhtiari	25	-5.83298e-07	-0.747463	0.212		9
East Azerbaijan	26	-4.38921e-06	-2.70002	0.046	LH	6
Fars	27	-1.55214e-07	-0.0356663	0.298		2
Gilan	28	6.04601e-06	1.40493	0.104		12
Golestan	29	3.47685e-06	0.882134	0.086		4
Hamadan	30	-9.90412e-07	-0.204924	0.466		14
	Fascioliasis in cattle 2015
Name	FID	LMiIndex	LMiZScore	LMiPValue	COType	NNeighbors
Tehran	0	-1.04053e-06	-0.227788	0.344		12
West Azerbaijan	1	1.63093e-05	4.16043	0.006	HH	6
Yazd	2	4.43715e-06	1.07378	0.072		4
Kohgiluyeh and Boyer-Ahmar	3	-1.07826e-06	-0.231611	0.494		6
Kurdistan	4	-4.09732e-06	-1.2791	0.122		13
Lorestan	5	-3.4817e-06	-1.08465	0.138		14
Markazi	6	1.61194e-06	0.430627	0.372		15
Zanjan	7	5.61942e-06	1.65473	0.06		14
Mazandaran	8	-2.07975e-05	-0.775638	0.242		11
Qazvin	9	-1.60877e-05	-1.29367	0.13		13
Qom	10	9.53112e-07	0.192856	0.488		13
Semnan	11	1.99052e-06	0.349456	0.424		8
Hormozgan	12	1.97807e-07	0.504259	0.33		1
Ilam	13	2.19117e-06	0.534863	0.36		7
Isfahan	14	2.58e-07	0.235865	0.468		11
Kerman	15	2.0221e-06	0.916942	0.116		3
Kermanshah	16	3.30962e-06	0.532431	0.35		8
North Khorasan	17	6.44838e-06	1.2739	0.014	LL	3
Razavi Khorasan	18	3.81381e-06	1.0499	0.014	LL	2
South Khorasan	19	3.18055e-06	1.13205	0.004	LL	2
Khuzestan	20	1.06039e-07	0.0790081	0.44		8
Sistan and Baluchestan	21	8.04038e-07	0.509803	0.286		1
Alborz	22	-4.0104e-07	-0.131514	0.406		13
Ardabil	23	5.09887e-05	3.81281	0.006	HH	7
Bushehr	24	-9.19474e-08	-0.0232858	0.382		4
Chaharmahal and Bakhtiari	25	2.00491e-07	0.0735778	0.436		9
East Azerbaijan	26	6.3516e-05	2.55236	0.016	HH	6
Fars	27	-5.60721e-08	-0.0650507	0.302		2
Gilan	28	1.55707e-05	1.83293	0.058		12
Golestan	29	9.00857e-07	0.197384	0.44		4
Hamadan	30	1.7927e-06	0.47499	0.354		14
	Fascioliasis in cattle 2016
Name	FID	LMiIndex	LMiZScore	LMiPValue	COType	NNeighbors
Tehran	0	8.31834e-06	1.04182	0.156		12
West Azerbaijan	1	2.05517e-05	3.8401	0.002	HH	6
Yazd	2	6.90136e-06	1.53183	0.004	LL	4
Kohgiluyeh and Boyer-Ahmar	3	3.87929e-06	0.530888	0.262		6
Kurdistan	4	-4.46836e-06	-1.56053	0.066		13
Lorestan	5	-4.93047e-06	-0.466495	0.34		14
Markazi	6	-3.1416e-06	-0.80306	0.224		15
Zanjan	7	3.56251e-06	1.67938	0.064		14
Mazandaran	8	6.96047e-06	1.27414	0.088		11
Qazvin	9	-1.27631e-05	-0.796946	0.23		13
Qom	10	4.83711e-06	0.741189	0.234		13
Semnan	11	1.24926e-05	1.99587	0.004	LL	8
Hormozgan	12	4.76918e-07	0.525196	0.378		1
Ilam	13	-8.75988e-07	-0.321304	0.326		7
Isfahan	14	1.55415e-06	0.340543	0.386		11
Kerman	15	2.53536e-06	1.03273	0.126		3
Kermanshah	16	2.05615e-07	0.099024	0.494		8
North Khorasan	17	6.48584e-06	1.26812	0.024	LL	3
Razavi Khorasan	18	4.11518e-06	1.1448	0.02	LL	2
South Khorasan	19	3.98231e-06	1.15853	0.012	LL	2
Khuzestan	20	5.77783e-06	0.658389	0.264		8
Sistan and Baluchestan	21	8.63606e-07	0.527809	0.354		1
Alborz	22	2.48311e-06	0.432827	0.388		13
Ardabil	23	8.56524e-05	3.30865	0.002	HH	7
Bushehr	24	-5.39309e-07	-0.650705	0.232		4
Chaharmahal and Bakhtiari	25	-2.58613e-07	-0.977437	0.164		9
East Azerbaijan	26	8.69153e-05	3.33301	0.004	HH	6
Fars	27	-8.09881e-07	-0.452065	0.234		2
Gilan	28	1.83391e-05	1.59831	0.08		12
Golestan	29	6.45697e-06	1.39955	0.02	LL	4
Hamadan	30	7.99255e-07	0.256566	0.414		14
	Fascioliasis in cattle 2017
Name	FID	LMiIndex	LMiZScore	LMiPValue	COType	NNeighbors
Tehran	0	8.29724e-06	1.23194	0.052		12
West Azerbaijan	1	1.61005e-06	4.1535	0.002	HH	6
Yazd	2	3.42311e-06	1.01465	0.038	LL	4
Kohgiluyeh and Boyer-Ahmar	3	2.93437e-08	0.00714792	0.396		6
Kurdistan	4	1.33255e-07	1.46272	0.088		13
Lorestan	5	-8.01724e-07	-0.501208	0.328		14
Markazi	6	3.86736e-06	0.777238	0.254		15
Zanjan	7	-9.01614e-07	-1.50845	0.078		14
Mazandaran	8	5.38573e-06	1.32049	0.048	LL	11
Qazvin	9	-5.93117e-06	-0.531662	0.28		13
Qom	10	6.32249e-06	1.19536	0.096		13
Semnan	11	7.86e-06	1.52067	0.002	LL	8
Hormozgan	12	1.82697e-07	0.28301	0.432		1
Ilam	13	4.67643e-08	0.0449451	0.392		7
Isfahan	14	3.66281e-06	0.903398	0.234		11
Kerman	15	9.53526e-07	0.821196	0.13		3
Kermanshah	16	6.49488e-07	0.283811	0.478		8
North Khorasan	17	4.49495e-06	1.08719	0.004	LL	3
Razavi Khorasan	18	2.28059e-06	0.808659	0.028	LL	2
South Khorasan	19	1.72387e-06	0.877401	0.004	LL	2
Khuzestan	20	-2.95076e-06	-0.174312	0.444		8
Sistan and Baluchestan	21	3.26287e-07	0.28873	0.448		1
Alborz	22	3.91857e-06	0.735813	0.286		13
Ardabil	23	8.74612e-05	3.2922	0.014	HH	7
Bushehr	24	-3.097e-07	-0.145224	0.316		4
Chaharmahal and Bakhtiari	25	-2.39872e-07	-0.0843946	0.402		9
East Azerbaijan	26	8.98709e-05	3.52538	0.006	HH	6
Fars	27	4.18142e-07	0.232894	0.392		2
Gilan	28	3.65566e-06	1.60905	0.076		12
Golestan	29	4.96198e-06	1.08266	0.01	LL	4
Hamadan	30	1.50705e-06	0.559526	0.334		14
	Fascioliasis in cattle 2018
Name	FID	LMiIndex	LMiZScore	LMiPValue	COType	NNeighbors
Tehran	0	7.99773e-06	1.25446	0.07		12
West Azerbaijan	1	6.26746e-06	3.42469	0.008	HH	6
Yazd	2	4.80764e-06	1.20629	0.014	LL	4
Kohgiluyeh and Boyer-Ahmar	3	-6.43927e-06	-0.292858	0.486		6
Kurdistan	4	-4.13062e-06	-1.43453	0.09		13
Lorestan	5	3.02361e-08	0.336673	0.396		14
Markazi	6	5.00805e-06	0.935573	0.188		15
Zanjan	7	-1.00515e-07	-1.31731	0.114		14
Mazandaran	8	6.44171e-06	1.2446	0.07		11
Qazvin	9	-1.76188e-06	-0.34491	0.32		13
Qom	10	7.14897e-06	1.26982	0.08		13
Semnan	11	9.06607e-06	1.55989	0.002	LL	8
Hormozgan	12	1.82752e-07	0.323162	0.476		1
Ilam	13	-1.6366e-06	-0.37784	0.458		7
Isfahan	14	2.51163e-06	0.560212	0.328		11
Kerman	15	1.21909e-06	0.754728	0.164		3
Kermanshah	16	7.06981e-07	0.206007	0.484		8
North Khorasan	17	5.08478e-06	1.03205	0.028	LL	3
Razavi Khorasan	18	3.42972e-06	1.04948	0.002	LL	2
South Khorasan	19	2.77574e-06	1.10178	0.004	LL	2
Khuzestan	20	-9.45461e-08	-0.662478	0.246		8
Sistan and Baluchestan	21	3.61292e-07	0.351865	0.5		1
Alborz	22	2.78658e-06	0.430816	0.396		13
Ardabil	23	7.77979e-05	3.23616	0.004	HH	7
Bushehr	24	-2.93124e-06	-0.862731	0.188		4
Chaharmahal and Bakhtiari	25	1.46516e-06	0.433709	0.312		9
East Azerbaijan	26	8.07303e-05	3.00656	0.014	HH	6
Fars	27	-1.42335e-06	-0.476569	0.178		2
Gilan	28	6.87744e-06	1.55168	0.082		12
Golestan	29	3.63713e-06	1.17415	0.014	LL	4
Hamadan	30	3.11988e-06	0.707428	0.276		14
	Fascioliasis in cattle 2019
Name	FID	LMiIndex	LMiZScore	LMiPValue	COType	NNeighbors
Tehran	0	6.9638e-06	1.36828	0.072		12
West Azerbaijan	1	1.77964e-06	2.9529	0.024	HH	6
Yazd	2	5.29692e-06	1.27654	0.03	LL	4
Kohgiluyeh and Boyer-Ahmar	3	3.95317e-06	0.822124	0.2		6
Kurdistan	4	4.12476e-07	1.02867	0.158		13
Lorestan	5	-6.45933e-07	-0.135156	0.5		14
Markazi	6	3.70672e-06	0.572806	0.328		15
Zanjan	7	-1.03531e-05	-1.4065	0.112		14
Mazandaran	8	4.92528e-06	1.53364	0.04	LL	11
Qazvin	9	-5.87359e-06	-0.413273	0.314		13
Qom	10	6.10937e-06	1.13144	0.136		13
Semnan	11	1.07713e-05	1.69355	0.016	LL	8
Hormozgan	12	3.13152e-07	0.308061	0.436		1
Ilam	13	2.20341e-06	0.470632	0.27		7
Isfahan	14	1.10003e-06	0.255693	0.44		11
Kerman	15	1.26017e-06	0.813939	0.208		3
Kermanshah	16	1.71178e-07	0.318853	0.444		8
North Khorasan	17	7.07722e-06	1.23762	0.006	LL	3
Razavi Khorasan	18	4.19664e-06	1.12644	0.008	LL	2
South Khorasan	19	3.33671e-06	1.16079	0.01	LL	2
Khuzestan	20	5.79211e-06	0.659767	0.218		8
Sistan and Baluchestan	21	2.85397e-07	0.29773	0.416		1
Alborz	22	3.35634e-06	0.466939	0.368		13
Ardabil	23	5.91481e-05	2.49729	0.01	HH	7
Bushehr	24	-2.90878e-06	-0.704622	0.192		4
Chaharmahal and Bakhtiari	25	3.89752e-06	0.544021	0.274		9
East Azerbaijan	26	5.70422e-05	3.10941	0.012	HH	6
Fars	27	2.49676e-07	0.181154	0.444		2
Gilan	28	1.27181e-05	0.98035	0.162		12
Golestan	29	5.74183e-06	1.25278	0.028	LL	4
Hamadan	30	1.6164e-06	0.281589	0.434		14
	Echinococcosis in cattle 2015
Name	FID	LMiIndex	LMiZScore	LMiPValue	COType	NNeighbors
Tehran	0	-2.06116e-05	-1.91185	0.052		12
West Azerbaijan	1	-1.18515e-06	-0.0726508	0.456		6
Yazd	2	-5.22064e-06	-1.66088	0.086		4
Kohgiluyeh and Boyer-Ahmar	3	1.20983e-06	0.223807	0.468		6
Kurdistan	4	-2.70483e-06	-0.228838	0.402		13
Lorestan	5	-5.50294e-06	-0.54046	0.326		14
Markazi	6	-2.74187e-06	-0.659606	0.234		15
Zanjan	7	-1.31386e-05	-0.494357	0.326		14
Mazandaran	8	1.65655e-05	1.26006	0.1		11
Qazvin	9	-4.0431e-06	-0.279983	0.368		13
Qom	10	8.30597e-06	0.581347	0.286		13
Semnan	11	1.79982e-05	1.40129	0.104		8
Hormozgan	12	1.05478e-06	0.562992	0.41		1
Ilam	13	-6.93704e-07	-0.457423	0.37		7
Isfahan	14	7.52259e-06	1.49516	0.092		11
Kerman	15	3.01616e-06	1.16784	0.046	LL	3
Kermanshah	16	-1.34553e-06	-0.132185	0.394		8
North Khorasan	17	-1.38637e-06	-1.02356	0.15		3
Razavi Khorasan	18	2.35024e-06	0.67483	0.306		2
South Khorasan	19	3.11439e-06	0.970591	0.064		2
Khuzestan	20	-7.70288e-08	-0.564532	0.322		8
Sistan and Baluchestan	21	1.13834e-06	0.582191	0.446		1
Alborz	22	-8.6635e-06	-1.01819	0.17		13
Ardabil	23	-8.21938e-07	-0.0359778	0.458		7
Bushehr	24	1.99238e-06	0.407709	0.408		4
Chaharmahal and Bakhtiari	25	-7.853e-07	-0.107149	0.434		9
East Azerbaijan	26	-3.395e-06	-0.763623	0.2		6
Fars	27	-1.9686e-06	-1.0093	0.056		2
Gilan	28	-6.12041e-06	-0.596246	0.256		12
Golestan	29	-7.92922e-06	-2.54995	0.026	LH	4
Hamadan	30	-1.8092e-06	-0.147027	0.462		14
	Echinococcosis in cattle 2016
Name	FID	LMiIndex	LMiZScore	LMiPValue	COType	NNeighbors
Tehran	0	-1.41628e-05	-1.80972	0.052		12
West Azerbaijan	1	-5.25166e-06	-0.0684368	0.496		6
Yazd	2	4.51811e-06	0.89295	0.2		4
Kohgiluyeh and Boyer-Ahmar	3	-1.12166e-06	-0.0323118	0.468		6
Kurdistan	4	-1.81864e-05	-1.99531	0.028	LH	13
Lorestan	5	2.17762e-05	1.53662	0.066		14
Markazi	6	1.91398e-05	2.07504	0.034	HH	15
Zanjan	7	-4.24636e-07	0.30017	0.394		14
Mazandaran	8	4.95879e-06	0.523141	0.294		11
Qazvin	9	-1.71119e-05	-1.11648	0.144		13
Qom	10	2.0106e-05	1.04061	0.154		13
Semnan	11	-3.58185e-07	0.0819617	0.464		8
Hormozgan	12	2.1169e-06	0.786471	0.258		1
Ilam	13	8.54367e-06	0.704883	0.244		7
Isfahan	14	-3.97713e-06	-1.55666	0.058		11
Kerman	15	6.09824e-06	1.82617	0.008	LL	3
Kermanshah	16	-2.01219e-05	-1.98656	0.034	LH	8
North Khorasan	17	2.71479e-07	0.131119	0.492		3
Razavi Khorasan	18	-8.98358e-07	-1.24557	0.064		2
South Khorasan	19	3.25298e-06	0.695737	0.308		2
Khuzestan	20	2.9138e-06	0.845257	0.212		8
Sistan and Baluchestan	21	1.92108e-06	0.760813	0.276		1
Alborz	22	-1.6033e-05	-1.21415	0.13		13
Ardabil	23	-2.97912e-07	-0.400301	0.34		7
Bushehr	24	1.28175e-06	0.20955	0.462		4
Chaharmahal and Bakhtiari	25	2.53103e-06	1.11974	0.14		9
East Azerbaijan	26	-7.60558e-06	-1.47754	0.078		6
Fars	27	-2.69107e-07	-1.35002	0.052		2
Gilan	28	-5.812e-06	-1.30274	0.112		12
Golestan	29	-2.94624e-06	-0.525672	0.288		4
Hamadan	30	-2.20651e-06	-1.94198	0.03	LH	14
	Echinococcosis in cattle 2017
Name	FID	LMiIndex	LMiZScore	LMiPValue	COType	NNeighbors
Tehran	0	-1.66491e-05	-1.22289	0.118		12
West Azerbaijan	1	-1.057e-05	-0.958803	0.186		6
Yazd	2	-3.67338e-06	-0.484414	0.296		4
Kohgiluyeh and Boyer-Ahmar	3	1.087e-08	0.294313	0.378		6
Kurdistan	4	6.9223e-08	0.163611	0.446		13
Lorestan	5	3.12243e-06	0.484224	0.306		14
Markazi	6	6.265e-07	0.487869	0.31		15
Zanjan	7	-1.4368e-05	-1.3486	0.096		14
Mazandaran	8	2.31563e-06	0.327575	0.36		11
Qazvin	9	6.19141e-06	0.81177	0.224		13
Qom	10	-9.72514e-06	-0.184868	0.44		13
Semnan	11	1.45166e-06	0.329198	0.364		8
Hormozgan	12	3.09513e-06	0.920277	0.188		1
Ilam	13	-1.31844e-05	-0.394933	0.368		7
Isfahan	14	-4.59626e-07	-1.32309	0.092		11
Kerman	15	8.70588e-06	1.98644	0.002	LL	3
Kermanshah	16	-9.46383e-06	-0.768911	0.212		8
North Khorasan	17	-1.40191e-05	-2.55009	0.01	LH	3
Razavi Khorasan	18	-7.27331e-06	-0.81046	0.256		2
South Khorasan	19	-7.81961e-07	-0.459616	0.334		2
Khuzestan	20	9.66341e-07	0.786653	0.196		8
Sistan and Baluchestan	21	2.57391e-06	0.91814	0.178		1
Alborz	22	-2.04793e-06	-0.107367	0.454		13
Ardabil	23	3.32636e-06	0.541825	0.318		7
Bushehr	24	-3.32847e-06	-0.412476	0.336		4
Chaharmahal and Bakhtiari	25	4.56876e-06	0.804152	0.22		9
East Azerbaijan	26	-3.39949e-08	0.0368093	0.498		6
Fars	27	-1.45491e-06	-0.852106	0.242		2
Gilan	28	3.45041e-06	0.561352	0.294		12
Golestan	29	6.14339e-06	1.11629	0.14		4
Hamadan	30	-7.68535e-06	-0.378197	0.348		14
	Echinococcosis in cattle 2018
Name	FID	LMiIndex	LMiZScore	LMiPValue	COType	NNeighbors
Tehran	0	-2.25664e-05	-1.10129	0.15		12
West Azerbaijan	1	-1.03863e-05	-0.9576	0.182		6
Yazd	2	-3.20554e-06	-0.312062	0.376		4
Kohgiluyeh and Boyer-Ahmar	3	6.22792e-06	0.529748	0.298		6
Kurdistan	4	-2.33764e-06	-0.142675	0.426		13
Lorestan	5	3.06025e-06	1.00234	0.152		14
Markazi	6	-2.14678e-06	-0.930467	0.17		15
Zanjan	7	-1.69199e-05	-1.00711	0.174		14
Mazandaran	8	-7.27667e-06	-0.267798	0.4		11
Qazvin	9	4.02534e-06	0.609796	0.306		13
Qom	10	-1.24407e-05	-0.259275	0.434		13
Semnan	11	-5.73495e-06	-0.250935	0.442		8
Hormozgan	12	3.34549e-06	1.01584	0.174		1
Ilam	13	-2.19769e-05	-0.701866	0.248		7
Isfahan	14	1.30797e-06	1.87095	0.036	HH	11
Kerman	15	8.01442e-06	1.80022	0.022	LL	3
Kermanshah	16	-1.28824e-05	-0.87184	0.188		8
North Khorasan	17	-1.54238e-06	-0.343004	0.372		3
Razavi Khorasan	18	-6.25059e-07	-0.251928	0.49		2
South Khorasan	19	-2.52408e-07	-0.637577	0.354		2
Khuzestan	20	-8.30585e-06	-2.1005	0.024	LH	8
Sistan and Baluchestan	21	1.29322e-06	1.00746	0.178		1
Alborz	22	-5.3891e-06	-0.217804	0.414		13
Ardabil	23	1.99772e-06	0.378699	0.364		7
Bushehr	24	-1.22885e-05	-1.45331	0.094		4
Chaharmahal and Bakhtiari	25	2.14297e-05	1.84869	0.038	HH	9
East Azerbaijan	26	-1.27221e-06	-0.150592	0.414		6
Fars	27	-8.89853e-08	-0.0378578	0.446		2
Gilan	28	6.05398e-07	0.158698	0.46		12
Golestan	29	-4.02752e-06	-0.734131	0.22		4
Hamadan	30	-3.40759e-06	-0.345901	0.356		14
	Echinococcosis in cattle 2019
Name	FID	LMiIndex	LMiZScore	LMiPValue	COType	NNeighbors
Tehran	0	-4.32859e-07	0.0281835	0.48		12
West Azerbaijan	1	8.57429e-07	0.16529	0.384		6
Yazd	2	3.53074e-06	0.58678	0.308		4
Kohgiluyeh and Boyer-Ahmar	3	-1.84312e-07	-0.148373	0.386		6
Kurdistan	4	1.26683e-06	0.191958	0.42		13
Lorestan	5	-1.97684e-06	-0.549121	0.33		14
Markazi	6	2.18973e-06	0.315326	0.376		15
Zanjan	7	8.09515e-07	0.192501	0.438		14
Mazandaran	8	-1.08578e-05	-1.05678	0.142		11
Qazvin	9	2.81449e-06	0.938144	0.176		13
Qom	10	-3.3307e-05	-1.67576	0.028	HL	13
Semnan	11	-5.40707e-08	-0.577218	0.278		8
Hormozgan	12	2.85954e-06	0.748012	0.29		1
Ilam	13	-1.00699e-05	-0.736002	0.252		7
Isfahan	14	-1.39583e-08	-0.229341	0.422		11
Kerman	15	5.50646e-06	1.59983	0.028	LL	3
Kermanshah	16	3.09733e-06	0.36163	0.378		8
North Khorasan	17	7.68945e-06	0.834395	0.172		3
Razavi Khorasan	18	1.28166e-06	1.01197	0.134		2
South Khorasan	19	8.14882e-07	0.672246	0.284		2
Khuzestan	20	-3.1354e-06	-0.144975	0.476		8
Sistan and Baluchestan	21	1.94961e-07	0.656129	0.33		1
Alborz	22	1.80781e-06	0.178264	0.458		13
Ardabil	23	-2.98431e-05	-0.631039	0.28		7
Bushehr	24	-2.50902e-06	-0.266263	0.34		4
Chaharmahal and Bakhtiari	25	-4.29371e-07	-0.594293	0.268		9
East Azerbaijan	26	-1.42204e-05	-2.24696	0.026	LH	6
Fars	27	1.79708e-07	0.955436	0.164		2
Gilan	28	-2.75211e-07	-0.21275	0.41		12
Golestan	29	6.29638e-06	1.01558	0.152		4
Hamadan	30	8.52406e-06	0.965059	0.176		14
	Echinococcosis in sheep-goat 2015
Name	FID	LMiIndex	LMiZScore	LMiPValue	COType	NNeighbors
Tehran	0	-1.34189e-05	-1.10974	0.136		12
West Azerbaijan	1	2.93364e-05	2.28016	0.028	HH	6
Yazd	2	6.19999e-06	1.28818	0.052		4
Kohgiluyeh and Boyer-Ahmar	3	6.81197e-07	0.822345	0.232		6
Kurdistan	4	-1.31e-05	-2.06292	0.028	LH	13
Lorestan	5	-2.12455e-06	-0.388342	0.362		14
Markazi	6	-1.09786e-05	-1.02378	0.176		15
Zanjan	7	2.76379e-05	1.59972	0.072		14
Mazandaran	8	-9.65107e-08	0.00885704	0.46		11
Qazvin	9	-1.00783e-05	-1.42121	0.104		13
Qom	10	-5.47401e-05	-0.974961	0.172		13
Semnan	11	7.67265e-08	0.078264	0.488		8
Hormozgan	12	1.74662e-06	0.752808	0.186		1
Ilam	13	-1.92465e-06	-0.765698	0.244		7
Isfahan	14	-1.68365e-06	-0.202501	0.402		11
Kerman	15	4.41401e-06	1.32978	0.026	LL	3
Kermanshah	16	-1.8435e-06	-0.0946392	0.398		8
North Khorasan	17	-3.17863e-08	-0.793588	0.244		3
Razavi Khorasan	18	1.37543e-06	0.334479	0.45		2
South Khorasan	19	2.81945e-06	1.33288	0.002	LL	2
Khuzestan	20	-2.27884e-06	-0.912297	0.192		8
Sistan and Baluchestan	21	8.65195e-07	0.746148	0.15		1
Alborz	22	-1.05814e-05	-0.952414	0.178		13
Ardabil	23	4.70798e-05	2.15412	0.038	HH	7
Bushehr	24	2.20454e-06	0.486755	0.384		4
Chaharmahal and Bakhtiari	25	-2.15867e-06	-0.281316	0.358		9
East Azerbaijan	26	1.88406e-05	3.59244	0.004	HH	6
Fars	27	1.44365e-06	0.547831	0.39		2
Gilan	28	1.90256e-05	2.18005	0.028	HH	12
Golestan	29	3.43639e-07	0.20532	0.494		4
Hamadan	30	-6.7248e-06	-0.528202	0.288		14
	Echinococcosis in sheep-goat 2018
Name	FID	LMiIndex	LMiZScore	LMiPValue	COType	NNeighbors
Tehran	0	-1.43638e-05	-0.683052	0.244		12
West Azerbaijan	1	3.29787e-05	2.00189	0.04	HH	6
Yazd	2	5.67249e-06	0.882713	0.224		4
Kohgiluyeh and Boyer-Ahmar	3	-4.65182e-06	-0.779279	0.246		6
Kurdistan	4	-2.10958e-05	-1.96053	0.028	LH	13
Lorestan	5	-6.61275e-07	-0.0938225	0.478		14
Markazi	6	-5.83556e-06	-0.759159	0.212		15
Zanjan	7	2.10581e-05	1.3791	0.09		14
Mazandaran	8	-5.41413e-08	-0.243505	0.436		11
Qazvin	9	-6.65204e-06	-0.993724	0.172		13
Qom	10	-4.56383e-05	-1.00554	0.176		13
Semnan	11	1.73881e-06	0.424862	0.368		8
Hormozgan	12	3.39161e-06	1.03867	0.134		1
Ilam	13	-8.32374e-06	-0.97797	0.188		7
Isfahan	14	7.82591e-08	0.264593	0.406		11
Kerman	15	7.62667e-06	1.73832	0.018	LL	3
Kermanshah	16	-2.60363e-06	-0.163546	0.408		8
North Khorasan	17	-6.65936e-07	-0.557131	0.376		3
Razavi Khorasan	18	-2.68624e-07	-0.107899	0.37		2
South Khorasan	19	7.66588e-08	1.20175	0.094		2
Khuzestan	20	1.35268e-08	0.108115	0.468		8
Sistan and Baluchestan	21	6.01995e-07	1.07737	0.124		1
Alborz	22	-1.2393e-05	-0.699502	0.244		13
Ardabil	23	4.38785e-05	2.25626	0.016	HH	7
Bushehr	24	1.39205e-06	0.30683	0.414		4
Chaharmahal and Bakhtiari	25	-7.62677e-07	-0.649626	0.264		9
East Azerbaijan	26	2.45534e-05	3.13272	0.002	HH	6
Fars	27	2.6487e-06	0.672731	0.276		2
Gilan	28	3.1164e-05	1.57847	0.07		12
Golestan	29	5.34684e-07	0.531762	0.318		4
Hamadan	30	-4.25975e-06	-0.222579	0.434		14
	Echinococcosis in sheep-goat 2019
Name	FID	LMiIndex	LMiZScore	LMiPValue	COType	NNeighbors
Tehran	0	-1.01983e-06	0.0653992	0.476		12
West Azerbaijan	1	1.87117e-05	1.90646	0.052		6
Yazd	2	4.1439e-06	0.838671	0.19		4
Kohgiluyeh and Boyer-Ahmar	3	-9.05827e-07	-0.741204	0.246		6
Kurdistan	4	-1.04103e-05	-1.03734	0.162		13
Lorestan	5	-8.11554e-06	-1.07368	0.146		14
Markazi	6	-1.00826e-06	-0.0682645	0.442		15
Zanjan	7	-1.01686e-05	-1.66961	0.056		14
Mazandaran	8	-5.20612e-07	-0.74933	0.238		11
Qazvin	9	-1.08955e-06	-0.461466	0.312		13
Qom	10	-3.05966e-05	-1.2125	0.104		13
Semnan	11	1.7823e-06	0.46578	0.37		8
Hormozgan	12	1.61169e-06	0.674527	0.288		1
Ilam	13	-4.66249e-06	-0.785192	0.248		7
Isfahan	14	5.15636e-07	0.58628	0.318		11
Kerman	15	2.86912e-06	1.00286	0.1		3
Kermanshah	16	2.29316e-06	0.313565	0.426		8
North Khorasan	17	-4.05846e-06	-0.746562	0.242		3
Razavi Khorasan	18	-1.08772e-06	-0.305531	0.274		2
South Khorasan	19	1.01486e-06	1.09848	0.056		2
Khuzestan	20	4.53336e-07	0.283682	0.426		8
Sistan and Baluchestan	21	-3.68115e-07	-0.539642	0.304		1
Alborz	22	-8.33015e-06	-0.4736	0.282		13
Ardabil	23	3.6968e-05	1.7779	0.046	HH	7
Bushehr	24	2.71571e-06	0.492686	0.388		4
Chaharmahal and Bakhtiari	25	-6.45236e-07	-0.128721	0.392		9
East Azerbaijan	26	1.57531e-05	3.35036	0.004	HH	6
Fars	27	1.86054e-06	0.666063	0.268		2
Gilan	28	2.02045e-05	1.17163	0.152		12
Golestan	29	2.68772e-07	0.203977	0.498		4
Hamadan	30	3.1713e-06	0.440083	0.358		14
